# Supplementary material for: In Vitro and In Silico Evaluation of Cholinesterase Inhibition by Alkaloids Obtained from Branches of Abuta panurensis Eichler
Source: Molecules. 2022 May 13;27(10):3138. doi: 10.3390/molecules27103138 (PMC9144276; doi:10.3390/molecules27103138)
Supplement: Supplementary file 1 [file molecules-27-03138-s001.zip]

Archive with 1 entries (1 files):
- molecules-1713251-supplementary.pdf
